# Supplementary material for: RIPK1‐mediated immunogenic cell death promotes anti‐tumour immunity against soft‐tissue sarcoma
Source: EMBO Mol Med. 2020 May 18;12(6):e10979. doi: 10.15252/emmm.201910979 (PMC7278545; doi:10.15252/emmm.201910979)
Supplement: Supplementary file 4 — Source Data for Figure 1 [file EMMM-12-e10979-s003.zip]

Archive with 84 entries (61 files):
- Figure 1/
- Figure 1/.DS_Store
- __MACOSX/
- __MACOSX/Figure 1/
- __MACOSX/Figure 1/._.DS_Store
- Figure 1/Figure 1B/
- Figure 1/Figure 1B/FADD.tif
- __MACOSX/Figure 1/Figure 1B/
- __MACOSX/Figure 1/Figure 1B/._FADD.tif
- Figure 1/Figure 1B/RIPK1 IP.tif
- __MACOSX/Figure 1/Figure 1B/._RIPK1 IP.tif
- Figure 1/Figure 1B/hsp90.tif
- __MACOSX/Figure 1/Figure 1B/._hsp90.tif
- Figure 1/Figure 1B/C8 IP.tif
- __MACOSX/Figure 1/Figure 1B/._C8 IP.tif
- Figure 1/Figure 1B/RIPK1 IN.tif
- __MACOSX/Figure 1/Figure 1B/._RIPK1 IN.tif
- __MACOSX/Figure 1/._Figure 1B
- Figure 1/Figure 1E.xlsx
- __MACOSX/Figure 1/._Figure 1E.xlsx
- Figure 1/Figure 1C/
- Figure 1/Figure 1C/SM/
- Figure 1/Figure 1C/SM/SM_Maximumintensityprojection2.tif (RGB).tif
- __MACOSX/Figure 1/Figure 1C/
- __MACOSX/Figure 1/Figure 1C/SM/
- __MACOSX/Figure 1/Figure 1C/SM/._SM_Maximumintensityprojection2.tif (RGB).tif
- Figure 1/Figure 1C/SM/SMGreen2.tif
- __MACOSX/Figure 1/Figure 1C/SM/._SMGreen2.tif
- __MACOSX/Figure 1/Figure 1C/._SM
- Figure 1/Figure 1C/Mel:SM/
- Figure 1/Figure 1C/Mel:SM/MELSM_green2.tif (RGB).tif
- __MACOSX/Figure 1/Figure 1C/Mel:SM/
- __MACOSX/Figure 1/Figure 1C/Mel:SM/._MELSM_green2.tif (RGB).tif
- Figure 1/Figure 1C/Mel:SM/MELSM_Maximumintensityprojection2.tif (RGB).tif
- __MACOSX/Figure 1/Figure 1C/Mel:SM/._MELSM_Maximumintensityprojection2.tif (RGB).tif
- __MACOSX/Figure 1/Figure 1C/._Mel:SM
- Figure 1/Figure 1C/TNF:Mel:SM/
- Figure 1/Figure 1C/TNF:Mel:SM/TNF_Mel_SM_Maximumintensityprojection.tif (RGB).png
- __MACOSX/Figure 1/Figure 1C/TNF:Mel:SM/
- __MACOSX/Figure 1/Figure 1C/TNF:Mel:SM/._TNF_Mel_SM_Maximumintensityprojection.tif (RGB).png
- Figure 1/Figure 1C/TNF:Mel:SM/TNFMELSM Green.png
- __MACOSX/Figure 1/Figure 1C/TNF:Mel:SM/._TNFMELSM Green.png
- __MACOSX/Figure 1/Figure 1C/._TNF:Mel:SM
- Figure 1/Figure 1C/TNF/
- Figure 1/Figure 1C/TNF/TNF_green2.tif (RGB).tif
- __MACOSX/Figure 1/Figure 1C/TNF/
- __MACOSX/Figure 1/Figure 1C/TNF/._TNF_green2.tif (RGB).tif
- Figure 1/Figure 1C/TNF/TNF_Maximumintensityprojection2.tif (RGB).tif
- __MACOSX/Figure 1/Figure 1C/TNF/._TNF_Maximumintensityprojection2.tif (RGB).tif
- __MACOSX/Figure 1/Figure 1C/._TNF
- Figure 1/Figure 1C/TNF:SM/
- Figure 1/Figure 1C/TNF:SM/TNFSM_Maximumintensityprojection2.tif (RGB).tif
- __MACOSX/Figure 1/Figure 1C/TNF:SM/
- __MACOSX/Figure 1/Figure 1C/TNF:SM/._TNFSM_Maximumintensityprojection2.tif (RGB).tif
- Figure 1/Figure 1C/TNF:SM/TNFSM_green2.tif
- __MACOSX/Figure 1/Figure 1C/TNF:SM/._TNFSM_green2.tif
- __MACOSX/Figure 1/Figure 1C/._TNF:SM
- Figure 1/Figure 1C/TNF:Mel/
- Figure 1/Figure 1C/TNF:Mel/TNFMel_Maximumintensityprojection2.tif (RGB).tif
- __MACOSX/Figure 1/Figure 1C/TNF:Mel/
- __MACOSX/Figure 1/Figure 1C/TNF:Mel/._TNFMel_Maximumintensityprojection2.tif (RGB).tif
- Figure 1/Figure 1C/TNF:Mel/TNFMel_green2.tif (RGB).tif
- __MACOSX/Figure 1/Figure 1C/TNF:Mel/._TNFMel_green2.tif (RGB).tif
- __MACOSX/Figure 1/Figure 1C/._TNF:Mel
- Figure 1/Figure 1C/Unt/
- Figure 1/Figure 1C/Unt/Unt_green2.tif (RGB).tif
- __MACOSX/Figure 1/Figure 1C/Unt/
- __MACOSX/Figure 1/Figure 1C/Unt/._Unt_green2.tif (RGB).tif
- Figure 1/Figure 1C/Unt/Unt_Maximumintensityprojection2.tif (RGB).tif
- __MACOSX/Figure 1/Figure 1C/Unt/._Unt_Maximumintensityprojection2.tif (RGB).tif
- __MACOSX/Figure 1/Figure 1C/._Unt
- Figure 1/Figure 1C/Mel/
- Figure 1/Figure 1C/Mel/Mel_green.tif (RGB)2.tif
- __MACOSX/Figure 1/Figure 1C/Mel/
- __MACOSX/Figure 1/Figure 1C/Mel/._Mel_green.tif (RGB)2.tif
- Figure 1/Figure 1C/Mel/Mel_Maximumintensityprojection2.tif (RGB).tif
- __MACOSX/Figure 1/Figure 1C/Mel/._Mel_Maximumintensityprojection2.tif (RGB).tif
- __MACOSX/Figure 1/Figure 1C/._Mel
- __MACOSX/Figure 1/._Figure 1C
- Figure 1/Figure 1D.xlsx
- __MACOSX/Figure 1/._Figure 1D.xlsx
- Figure 1/Figure 1A .xlsx
- __MACOSX/Figure 1/._Figure 1A .xlsx
- __MACOSX/._Figure 1
