# Supplementary material for: RIPK1‐mediated immunogenic cell death promotes anti‐tumour immunity against soft‐tissue sarcoma
Source: EMBO Mol Med. 2020 May 18;12(6):e10979. doi: 10.15252/emmm.201910979 (PMC7278545; doi:10.15252/emmm.201910979)
Supplement: Supplementary file 4 — Source Data for Figure 1 [file EMMM-12-e10979-s003.zip › Figure 1/Figure 1E.xlsx]

## Sheet: Sheet1
	Unt			TNF/Mel/SM
Ctrl	100	100	100	39.3466	42.5763	43.303
RIPK1 -/- guide 1	100	100	100	93.5627	96.9692	90.2113
RIPK1 -/- guide 2	100	100	100	97.5207	87.5932	86.8694
Casp-8 -/- guide 1	100	100	100	91.0964	90.5973	90.1647
Casp-8 -/- guide 2	100	100	100	88.2625	82.0572	84.3529
	Unt			TNF/Mel
Ctrl	100	100	100	40.299	40.3458	42.7652
RIPK1 -/- guide 1	100	100	100	44.6502	43.8911	42.0292
RIPK1 -/- guide 2	100	100	100	40.6749	44.0473	45.8271
Casp-8 -/- guide 1	100	100	100	45.6844	45.3756	43.4981
Casp-8 -/- guide 2	100	100	100	32.6526	37.9219	38.6272
Cell Titer Glo values normalised to untreated (100%)
Values are percentages
