# Supplementary material for: RIPK1‐mediated immunogenic cell death promotes anti‐tumour immunity against soft‐tissue sarcoma
Source: EMBO Mol Med. 2020 May 18;12(6):e10979. doi: 10.15252/emmm.201910979 (PMC7278545; doi:10.15252/emmm.201910979)
Supplement: Supplementary file 4 — Source Data for Figure 1 [file EMMM-12-e10979-s003.zip › Figure 1/Figure 1D.xlsx]

## Sheet: Sheet1
Unt	155434	149104
SM	188252	163144
TNF	263927	217703
Mel	160783	152634
SM+Mel	746494	731993
TNF+Mel	250341	285020
TNF+SM	3854534	4018286
TNF+SM+Mel	4209410	4326478
DEVDase values, arbitrary units
