# Supplementary material for: RIPK1‐mediated immunogenic cell death promotes anti‐tumour immunity against soft‐tissue sarcoma
Source: EMBO Mol Med. 2020 May 18;12(6):e10979. doi: 10.15252/emmm.201910979 (PMC7278545; doi:10.15252/emmm.201910979)
Supplement: Supplementary file 4 — Source Data for Figure 1 [file EMMM-12-e10979-s003.zip › Figure 1/Figure 1A .xlsx]

## Sheet: Sheet1
	24hrs			48hrs
Unt	100	100	100	100	100	100
SM	93.7959	94.9773	93.0696	97.3987	96.6717	96.879
TNF	93.8331	91.8658	92.568	87.0618	92.4339	89.5793
Mel	104.003	103.213	102.653	27.8791	28.2149	27.6902
SM+Mel	99.9887	97.9378	96.5682	20.3534	20.2583	21.693
TNF+Mel	86.864	91.6986	88.986	19.7711	19.6609	20.6693
TNF+SM	22.4887	22.9298	23.566	14.8743	15.701	14.583
TNF+SM+Mel	20.695	21.0704	20.5679	2.83783	2.90405	3.08301
Cell Titer Glo values normalised to Unt where unt is 100%
Values are percentages
