# Supplementary material for: RIPK1‐mediated immunogenic cell death promotes anti‐tumour immunity against soft‐tissue sarcoma
Source: EMBO Mol Med. 2020 May 18;12(6):e10979. doi: 10.15252/emmm.201910979 (PMC7278545; doi:10.15252/emmm.201910979)
Supplement: Supplementary file 5 — Source Data for Figure 2 [file EMMM-12-e10979-s004.zip]

Archive with 54 entries (47 files):
- Figure 2/
- Figure 2/Figure 2G.xlsx
- __MACOSX/
- __MACOSX/Figure 2/
- __MACOSX/Figure 2/._Figure 2G.xlsx
- Figure 2/Figure 2K.xlsx
- __MACOSX/Figure 2/._Figure 2K.xlsx
- Figure 2/Figure 2A/
- Figure 2/Figure 2A/RIPK1 ip ht1080.tif
- __MACOSX/Figure 2/Figure 2A/
- __MACOSX/Figure 2/Figure 2A/._RIPK1 ip ht1080.tif
- Figure 2/Figure 2A/ripk1 in ht1080.tif
- __MACOSX/Figure 2/Figure 2A/._ripk1 in ht1080.tif
- Figure 2/Figure 2A/c8 IN.tif
- __MACOSX/Figure 2/Figure 2A/._c8 IN.tif
- Figure 2/Figure 2A/hsp90.tif
- __MACOSX/Figure 2/Figure 2A/._hsp90.tif
- Figure 2/Figure 2A/c8 IP.tif
- __MACOSX/Figure 2/Figure 2A/._c8 IP.tif
- __MACOSX/Figure 2/._Figure 2A
- Figure 2/Figure 2J.xlsx
- __MACOSX/Figure 2/._Figure 2J.xlsx
- Figure 2/Figure 2F.xlsx
- __MACOSX/Figure 2/._Figure 2F.xlsx
- Figure 2/Figure 2M.xlsx
- __MACOSX/Figure 2/._Figure 2M.xlsx
- Figure 2/Figure 2L.xlsx
- __MACOSX/Figure 2/._Figure 2L.xlsx
- Figure 2/Figure 2D/
- Figure 2/Figure 2D/ripk1 in a375.tif
- __MACOSX/Figure 2/Figure 2D/
- __MACOSX/Figure 2/Figure 2D/._ripk1 in a375.tif
- Figure 2/Figure 2D/ripk1 IP.tif
- __MACOSX/Figure 2/Figure 2D/._ripk1 IP.tif
- Figure 2/Figure 2D/hsp90.tif
- __MACOSX/Figure 2/Figure 2D/._hsp90.tif
- Figure 2/Figure 2D/c8 IP.tif
- __MACOSX/Figure 2/Figure 2D/._c8 IP.tif
- Figure 2/Figure 2D/c8 in a375.tif
- __MACOSX/Figure 2/Figure 2D/._c8 in a375.tif
- __MACOSX/Figure 2/._Figure 2D
- Figure 2/Figure 2C.xlsx
- __MACOSX/Figure 2/._Figure 2C.xlsx
- Figure 2/Figure 2B.xlsx
- __MACOSX/Figure 2/._Figure 2B.xlsx
- Figure 2/Figure 2N.xlsx
- __MACOSX/Figure 2/._Figure 2N.xlsx
- Figure 2/Figure 2E.xlsx
- __MACOSX/Figure 2/._Figure 2E.xlsx
- Figure 2/Figure 2I.xlsx
- __MACOSX/Figure 2/._Figure 2I.xlsx
- Figure 2/Figure 2H.xlsx
- __MACOSX/Figure 2/._Figure 2H.xlsx
- __MACOSX/._Figure 2
