# Supplementary material for: RIPK1‐mediated immunogenic cell death promotes anti‐tumour immunity against soft‐tissue sarcoma
Source: EMBO Mol Med. 2020 May 18;12(6):e10979. doi: 10.15252/emmm.201910979 (PMC7278545; doi:10.15252/emmm.201910979)
Supplement: Supplementary file 5 — Source Data for Figure 2 [file EMMM-12-e10979-s004.zip › Figure 2/Figure 2G.xlsx]

## Sheet: Sheet1
	PI count (% dead cells of Total cells)
Unt	0.87	0.97	1.03
TNF	1.34	1.03	1.28
SM	5.31	5.69	6.37
zVAD	0.89	1.52	1.32
TNF+SM	49.28	43.7	47.46
TNF+SM+zVAD	1.66	1.41	1.36
