# Supplementary material for: RIPK1‐mediated immunogenic cell death promotes anti‐tumour immunity against soft‐tissue sarcoma
Source: EMBO Mol Med. 2020 May 18;12(6):e10979. doi: 10.15252/emmm.201910979 (PMC7278545; doi:10.15252/emmm.201910979)
Supplement: Supplementary file 5 — Source Data for Figure 2 [file EMMM-12-e10979-s004.zip › Figure 2/Figure 2J.xlsx]

## Sheet: Sheet1
	PI count (% dead cells of Total cells)
Unt	1.11	1.44	1.08
SM	1.09	1.23	1.04
TNF+SM	48.84	45.04	45.08
TNF+SM+zVAD	4.95	4.98	4.64
