# Supplementary material for: RIPK1‐mediated immunogenic cell death promotes anti‐tumour immunity against soft‐tissue sarcoma
Source: EMBO Mol Med. 2020 May 18;12(6):e10979. doi: 10.15252/emmm.201910979 (PMC7278545; doi:10.15252/emmm.201910979)
Supplement: Supplementary file 5 — Source Data for Figure 2 [file EMMM-12-e10979-s004.zip › Figure 2/Figure 2F.xlsx]

## Sheet: Sheet1
	Unt			TNF/SM
siCtrl	100	100	100	44.2104	41.1972	42.873
siRipk1	100	100	100	86.4676	87.7529	86.4252
siCasp-8	100	100	100	89.3483	86.2762	87.6712
Cell Titer Glo Values normalised to Untreated (100%)
Values are percentages
