# Supplementary material for: RIPK1‐mediated immunogenic cell death promotes anti‐tumour immunity against soft‐tissue sarcoma
Source: EMBO Mol Med. 2020 May 18;12(6):e10979. doi: 10.15252/emmm.201910979 (PMC7278545; doi:10.15252/emmm.201910979)
Supplement: Supplementary file 5 — Source Data for Figure 2 [file EMMM-12-e10979-s004.zip › Figure 2/Figure 2M.xlsx]

## Sheet: Sheet1
6 Biological Replicates	Green Object Count per mm2
Elapsed	DMSO	DMSO	DMSO	DMSO	DMSO	DMSO	SM	SM	SM	SM	SM	SM	SM+TNF-10	SM+TNF-10	SM+TNF-10	SM+TNF-10	SM+TNF-10	SM+TNF-10	SM+ZVAD+TNF-10	SM+ZVAD+TNF-10	SM+ZVAD+TNF-10	SM+ZVAD+TNF-10	SM+ZVAD+TNF-10	SM+ZVAD+TNF-10
40	19.144	18.3319	21.5805	18.912	26.6856	16.5915	31.9067	32.8349	31.6747	38.2881	42.3489	33.6471	137.489	142.826	133.312	120.433	117.997	123.102	63.6974	64.1615	54.6475	65.2057	64.7416	56.1558
Standard Error	2.9679	3.66167	8.22711	2.97997	5.96295	1.04422	6.84806	8.69771	7.25284	5.42055	7.13307	3.43401	31.9421	16.8054	14.1205	20.3829	11.0792	9.62071	15.2193	13.232	6.19582	5.63485	8.34624	7.74038
Mean Values of Experiment 6 (3 technical replicates)
		Mean	Standard Error
Unt		16.5915	1.04422
SM		33.6471	3.43401
TNF+SM		123.102	9.62071
TNF+SM+zVAD		56.1558	7.74038
