# Supplementary material for: RIPK1‐mediated immunogenic cell death promotes anti‐tumour immunity against soft‐tissue sarcoma
Source: EMBO Mol Med. 2020 May 18;12(6):e10979. doi: 10.15252/emmm.201910979 (PMC7278545; doi:10.15252/emmm.201910979)
Supplement: Supplementary file 5 — Source Data for Figure 2 [file EMMM-12-e10979-s004.zip › Figure 2/Figure 2L.xlsx]

## Sheet: Sheet1
6 Biological Replicates	Green Object Count per mm2
Elapsed	DMSO	DMSO	DMSO	DMSO	DMSO	DMSO	SM	SM	SM	SM	SM	SM	SM+TNF-10	SM+TNF-10	SM+TNF-10	SM+TNF-10	SM+TNF-10	SM+TNF-10	SM+ZVAD+TNF-10	SM+ZVAD+TNF-10	SM+ZVAD+TNF-10	SM+ZVAD+TNF-10	SM+ZVAD+TNF-10	SM+ZVAD+TNF-10
40	29.1221	30.2824	31.5587	29.1221	37.3599	29.7023	45.1335	42.813	43.0451	48.6142	44.0893	33.299	112.892	94.2118	93.6317	119.505	107.555	105.466	56.968	47.8021	63.1173	73.2114	60.4487	56.852
Standard Error	3.82881	3.91228	3.7846	1.1889	3.1391	2.06684	4.28453	3.81942	4.8393	5.3266	6.67989	4.20418	6.73708	2.20955	9.01389	7.35879	11.7872	9.09911	5.79774	13.1717	5.49455	2.77409	7.98099	3.7152
Mean Values of Experiment 1 (3 technical replicates)
		Mean	Standard Error
Unt		29.1221	3.82881
SM		45.1335	4.28453
TNF+SM		112.892	6.73708
TNF+SM+zVAD		56.968	5.79774
