# Supplementary material for: RIPK1‐mediated immunogenic cell death promotes anti‐tumour immunity against soft‐tissue sarcoma
Source: EMBO Mol Med. 2020 May 18;12(6):e10979. doi: 10.15252/emmm.201910979 (PMC7278545; doi:10.15252/emmm.201910979)
Supplement: Supplementary file 5 — Source Data for Figure 2 [file EMMM-12-e10979-s004.zip › Figure 2/Figure 2C.xlsx]

## Sheet: Sheet1
	Unt			TNF/SM
siCTRL	17.1	15.6	18.2	77.7	80.2	78.5
siRIPK1	10.6	18.5	17.2	22.2	24.5	21.4
siCasp-8	14.4	10.7	12.5	19.2	20.3	21.9
PI count (% dead cells of Total cells)
