# Supplementary material for: RIPK1‐mediated immunogenic cell death promotes anti‐tumour immunity against soft‐tissue sarcoma
Source: EMBO Mol Med. 2020 May 18;12(6):e10979. doi: 10.15252/emmm.201910979 (PMC7278545; doi:10.15252/emmm.201910979)
Supplement: Supplementary file 5 — Source Data for Figure 2 [file EMMM-12-e10979-s004.zip › Figure 2/Figure 2B.xlsx]

## Sheet: Sheet1
	PI count (% dead cells of Total cells)
Unt	0.39	0.43	0.48
TNF	0.74	0.59	0.73
SM	2.67	3.18	3.48
zVAD	0.44	0.65	0.52
TNF+SM	41.09	41.04	41.56
TNF+SM+zVAD	0.43	0.51	0.4
