# Supplementary material for: RIPK1‐mediated immunogenic cell death promotes anti‐tumour immunity against soft‐tissue sarcoma
Source: EMBO Mol Med. 2020 May 18;12(6):e10979. doi: 10.15252/emmm.201910979 (PMC7278545; doi:10.15252/emmm.201910979)
Supplement: Supplementary file 5 — Source Data for Figure 2 [file EMMM-12-e10979-s004.zip › Figure 2/Figure 2N.xlsx]

## Sheet: Sheet1
6 Biological Replicates	Green Object Count per mm2
Elapsed	DMSO	DMSO	DMSO	DMSO	DMSO	DMSO	SM	SM	SM	SM	SM	SM	SM+TNF-10	SM+TNF-10	SM+TNF-10	SM+TNF-10	SM+TNF-10	SM+TNF-10	SM+ZVAD+TNF-10	SM+ZVAD+TNF-10	SM+ZVAD+TNF-10	SM+ZVAD+TNF-10	SM+ZVAD+TNF-10	SM+ZVAD+TNF-10
40	15.7793	10.7903	14.039	53.9514	15.1992	14.039	14.5031	20.4203	14.039	16.2434	17.6357	17.1716	55.5757	57.7802	45.1335	61.1449	44.4374	47.8021	24.2491	22.0446	22.9728	24.7132	25.9895	21.9286
Standard Error	3.74647	1.06127	1.43514	10.6328	2.8695	2.54461	1.74037	3.14196	2.26074	2.52781	1.50385	2.65254	6.05814	9.40776	2.3311	9.94544	3.95335	4.30803	2.26867	2.28542	0.583977	3.48524	3.58989	1.77104
Mean Values of Experiment 6 (3 technical replicates)
		Mean	Standard Error
Unt		10.7903	1.06127
SM		20.4203	3.14196
TNF+SM		57.7802	9.40776
TNF+SM+zVAD		22.0446	2.28542
