# Supplementary material for: RIPK1‐mediated immunogenic cell death promotes anti‐tumour immunity against soft‐tissue sarcoma
Source: EMBO Mol Med. 2020 May 18;12(6):e10979. doi: 10.15252/emmm.201910979 (PMC7278545; doi:10.15252/emmm.201910979)
Supplement: Supplementary file 5 — Source Data for Figure 2 [file EMMM-12-e10979-s004.zip › Figure 2/Figure 2E.xlsx]

## Sheet: Sheet1
	PI count (% dead cells of Total cells)
Unt	5.11	5.18	5.15
TNF	2.94	3.27	3.17
SM	11.23	11.47	13.44
zVAD	3.07	3.28	3.41
TNF+SM	47.74	50.75	50.44
TNF+SM+zVAD	3.23	3.64	3.56
