# Supplementary material for: RIPK1‐mediated immunogenic cell death promotes anti‐tumour immunity against soft‐tissue sarcoma
Source: EMBO Mol Med. 2020 May 18;12(6):e10979. doi: 10.15252/emmm.201910979 (PMC7278545; doi:10.15252/emmm.201910979)
Supplement: Supplementary file 5 — Source Data for Figure 2 [file EMMM-12-e10979-s004.zip › Figure 2/Figure 2I.xlsx]

## Sheet: Sheet1
	PI count (% dead cells of Total cells)
Unt	5.69	5.96	5.67
TNF	6.9	6.34	7.11
SM	61.06	61.04	64.8
zVAD	6.54	5.88	6.59
TNF+SM	84.36	79.84	82.29
TNF+SM+zVAD	8.44	8.56	9.19
