# Supplementary material for: RIPK1‐mediated immunogenic cell death promotes anti‐tumour immunity against soft‐tissue sarcoma
Source: EMBO Mol Med. 2020 May 18;12(6):e10979. doi: 10.15252/emmm.201910979 (PMC7278545; doi:10.15252/emmm.201910979)
Supplement: Supplementary file 5 — Source Data for Figure 2 [file EMMM-12-e10979-s004.zip › Figure 2/Figure 2H.xlsx]

## Sheet: Sheet1
	PI count (% dead cells of Total cells)
Unt	0.74	0.92	0.94
TNF	0.55	0.87	0.61
SM	4.81	7.36	5.84
zVAD	0.55	0.5	0.57
TNF+SM	67.3	64.43	63.86
TNF+SM+zVAD	0.73	0.6	0.7
