# Supplementary material for: RIPK1‐mediated immunogenic cell death promotes anti‐tumour immunity against soft‐tissue sarcoma
Source: EMBO Mol Med. 2020 May 18;12(6):e10979. doi: 10.15252/emmm.201910979 (PMC7278545; doi:10.15252/emmm.201910979)
Supplement: Supplementary file 6 — Source Data for Figure 3 [file EMMM-12-e10979-s005.zip]

Archive with 20 entries (17 files):
- Figure 3/
- Figure 3/Figure 3A.xlsx
- __MACOSX/
- __MACOSX/Figure 3/
- __MACOSX/Figure 3/._Figure 3A.xlsx
- Figure 3/Figure 3C ILP-TNF:Mel.tif
- __MACOSX/Figure 3/._Figure 3C ILP-TNF:Mel.tif
- Figure 3/ Figure 3C ILP-TNF:Mel:SM .tif
- __MACOSX/Figure 3/._ Figure 3C ILP-TNF:Mel:SM .tif
- Figure 3/Figure 3F.xlsx
- __MACOSX/Figure 3/._Figure 3F.xlsx
- Figure 3/Figure 3E.xlsx
- __MACOSX/Figure 3/._Figure 3E.xlsx
- Figure 3/Figure 3D.xlsx
- __MACOSX/Figure 3/._Figure 3D.xlsx
- Figure 3/Figure 3C.xlsx
- __MACOSX/Figure 3/._Figure 3C.xlsx
- Figure 3/Figure 3B.xlsx
- __MACOSX/Figure 3/._Figure 3B.xlsx
- __MACOSX/._Figure 3
