# Supplementary material for: RIPK1‐mediated immunogenic cell death promotes anti‐tumour immunity against soft‐tissue sarcoma
Source: EMBO Mol Med. 2020 May 18;12(6):e10979. doi: 10.15252/emmm.201910979 (PMC7278545; doi:10.15252/emmm.201910979)
Supplement: Supplementary file 6 — Source Data for Figure 3 [file EMMM-12-e10979-s005.zip › Figure 3/Figure 3A.xlsx]

## Sheet: Sheet1
Day	ILP-Control						ILP-SM						ILP-TNF/Mel						ILP-TNF/Mel/SM
0	0	0	0	0	0	0	0	0	0	0	0	0	0	0	0	0	0	0	0	0	0	0	0	0
5
	775.7	1101.4	948.6	863.8	861.9	1182.8	605.8	1119.3	837.6	503	589.8	825.7	598.2	700.2	883.7	550.5	919.1	766.3	671.1	1145.5	797.8	681.4	962.1	1051.5
	1495	2311.5	2063.5	1411.3	1160.9	3368.9	1237.1	1499.3	1367.8	1112.7	543.4	1300.1	1479.7	1341.6	1553.7	593	1259.1	799	886.1	1016.5	1091.7	470.6	932.9	882.9
10
	2500.1	3063.2	3944.4	2593.7	2384.7		2475.5	1679.9	2363.8	1734.6	1515.9	2414.4	1230.4	1317.8	1878.8	1030.9	1138.6	807.9	828.2	934.6	694.9	225.3	270	509
	3524.5	4802.3		4759	4806.9		4353.9	3224.1	4313.1	4835.3	3903	4349.2	1174.6	1222.4	3728.8	1613.1	1572.2	801.9	481.3	802.8	499.2	128.8	314.3	403.1
15													1278.5	1450.1		3911.4	2294	787.5	389.2	647.4	516.1	159.5	720.8	456.2
													1946.3	3430			4884.8	1391.9	589.5	251.4	788.5	785.5	1335.3	930.4
20													2316.8					2838.7	571.4	144.6	1255.9	2820.9	1887	1650.5
													3857.7						1404.4	111.9	2063.3		3399.4	3399.4
																								4393.7
25																			3437.7	259.9	3304.8
																				535.8
																				1717.9
30
Measurements are tumour volume per mm2
