# Supplementary material for: RIPK1‐mediated immunogenic cell death promotes anti‐tumour immunity against soft‐tissue sarcoma
Source: EMBO Mol Med. 2020 May 18;12(6):e10979. doi: 10.15252/emmm.201910979 (PMC7278545; doi:10.15252/emmm.201910979)
Supplement: Supplementary file 6 — Source Data for Figure 3 [file EMMM-12-e10979-s005.zip › Figure 3/Figure 3F.xlsx]

## Sheet: Sheet1
Ctrl	Ctrl Riboxxol+SM	RIPK1 -/- guide 1	RIPK1 -/- guide 1 Riboxxol+SM	RIPK1 -/- guide 1	RIPK1 -/- guide 1 Riboxxol+SM	Casp8 -/- guide 1	Casp8 -/- guide 1 Riboxxol+SM	Casp8 -/- guide 2	Casp8 -/- guide 2 Riboxxol+SM
100	2.75113	100	90.0603	100	81.7989	100	84.8697	100	85.0997
100	2.8	100	87.088	100	83.2927	100	87.4319	100	88.9465
100	2.69	100	88.4201	100	83.0409	100	86.5084	100	87.0835
Cell titer glo values normalised to untreated (100%)
Values are percentages
