# Supplementary material for: RIPK1‐mediated immunogenic cell death promotes anti‐tumour immunity against soft‐tissue sarcoma
Source: EMBO Mol Med. 2020 May 18;12(6):e10979. doi: 10.15252/emmm.201910979 (PMC7278545; doi:10.15252/emmm.201910979)
Supplement: Supplementary file 6 — Source Data for Figure 3 [file EMMM-12-e10979-s005.zip › Figure 3/Figure 3E.xlsx]

## Sheet: Sheet1
	Parental		124		133		136
DMSO	100	100	100	100	100	100	100	100
SM	100.911	102.633	96.9882	102.583	102.108	101.891	105.746	106.89
TNF	100.45	95.7848	105.533	105.115	104.03	103.971	103.673	109.266
Mel	95.5338	93.9889	76.4584	84.8888	99.5072	99.3292	100.529	103.61
TNF+Mel	77.9633	77.9572	90.9264	88.4182	96.1257	94.5279	92.4628	92.7827
TNF+SM	31.0747	31.2424	40.168	41.7978	37.8236	37.5515	44.5765	44.8964
TNF+SM+Mel	37.0753	34.344	44.5564	46.991	37.0753	34.344	34.6109	34.4306
Cell Titer Glo values normalised to untreated (100%)
Values are percentages
