# Supplementary material for: RIPK1‐mediated immunogenic cell death promotes anti‐tumour immunity against soft‐tissue sarcoma
Source: EMBO Mol Med. 2020 May 18;12(6):e10979. doi: 10.15252/emmm.201910979 (PMC7278545; doi:10.15252/emmm.201910979)
Supplement: Supplementary file 6 — Source Data for Figure 3 [file EMMM-12-e10979-s005.zip › Figure 3/Figure 3D.xlsx]

## Sheet: Sheet1
	Parental		124		133		136
Unt	28320	29200	22709	23968	37508	34226	19967	22215
SM	49070	58585	49507	42405	90473	85379	40390	40829
TNF	55723	56205	51693	50051	112582	106905	56651	56426
Mel	50578	50883	50578	50883	35924	44115	22227	22841
TNF+Mel	85750	65181	114111	107995	114111	107995	76126	71047
TNF+SM+Mel	657191	688690	555396	555854	1025227	1012719	768043	767305
DEVDase values arbitrary units
