# Supplementary material for: RIPK1‐mediated immunogenic cell death promotes anti‐tumour immunity against soft‐tissue sarcoma
Source: EMBO Mol Med. 2020 May 18;12(6):e10979. doi: 10.15252/emmm.201910979 (PMC7278545; doi:10.15252/emmm.201910979)
Supplement: Supplementary file 6 — Source Data for Figure 3 [file EMMM-12-e10979-s005.zip › Figure 3/Figure 3C.xlsx]

## Sheet: Sheet1
	ILP-TNF/Mel	ILP-TNF/Mel/SM
Aminal 1 - Tumour 1	1.98	33.6202
Aminal 2 - Tumour 2	2.80037	13.1797
Aminal 3 - Tumour 3	0.576877	65.0425
Aminal 4 - Tumour 4	5.71066	14.1928
Aminal 5 - Tumour 5	5.87107	14.2532
Values are the percent of necrotic tumour to total volume of tumour
