# Supplementary material for: RIPK1‐mediated immunogenic cell death promotes anti‐tumour immunity against soft‐tissue sarcoma
Source: EMBO Mol Med. 2020 May 18;12(6):e10979. doi: 10.15252/emmm.201910979 (PMC7278545; doi:10.15252/emmm.201910979)
Supplement: Supplementary file 6 — Source Data for Figure 3 [file EMMM-12-e10979-s005.zip › Figure 3/Figure 3B.xlsx]

## Sheet: Sheet1
Days	ILP-Control	ILP-SM	ILP-TNF/SM	ILP-TNF/Mel/SM
13	1
13	1
11	1
13	1
13	1
8	1
13		1
13		1
13		1
13		1
13		1
13		1
22			1
18			1
13			1
15			1
18			1
20			1
25				1
32				1
25				1
20				1
22				1
24				1
15
15
15
20
20
13
Values are calculated in Prism using the survival function to give percent survival in each cohort
