# Supplementary material for: RIPK1‐mediated immunogenic cell death promotes anti‐tumour immunity against soft‐tissue sarcoma
Source: EMBO Mol Med. 2020 May 18;12(6):e10979. doi: 10.15252/emmm.201910979 (PMC7278545; doi:10.15252/emmm.201910979)
Supplement: Supplementary file 7 — Source Data for Figure 4 [file EMMM-12-e10979-s006.zip]

Archive with 20 entries (17 files):
- Figure 4/
- Figure 4/Figure 4F.xlsx
- __MACOSX/
- __MACOSX/Figure 4/
- __MACOSX/Figure 4/._Figure 4F.xlsx
- Figure 4/Figure 4G.xlsx
- __MACOSX/Figure 4/._Figure 4G.xlsx
- Figure 4/Figure 4B.xlsx
- __MACOSX/Figure 4/._Figure 4B.xlsx
- Figure 4/Figure 4C.xlsx
- __MACOSX/Figure 4/._Figure 4C.xlsx
- Figure 4/Figure 4H.xlsx
- __MACOSX/Figure 4/._Figure 4H.xlsx
- Figure 4/Figure 4D.xlsx
- __MACOSX/Figure 4/._Figure 4D.xlsx
- Figure 4/Figure 4E.xlsx
- __MACOSX/Figure 4/._Figure 4E.xlsx
- Figure 4/Figure 4I.xlsx
- __MACOSX/Figure 4/._Figure 4I.xlsx
- __MACOSX/._Figure 4
