# Supplementary material for: RIPK1‐mediated immunogenic cell death promotes anti‐tumour immunity against soft‐tissue sarcoma
Source: EMBO Mol Med. 2020 May 18;12(6):e10979. doi: 10.15252/emmm.201910979 (PMC7278545; doi:10.15252/emmm.201910979)
Supplement: Supplementary file 7 — Source Data for Figure 4 [file EMMM-12-e10979-s006.zip › Figure 4/Figure 4G.xlsx]

## Sheet: Sheet1
	Control				TNF/Mel				TNF/Mel/SM
CD3+CD4+Foxp3-	66.3	66.1	67.7	67.7	66.3	62.7	65.7		43.3	51.9	43.2
	Percentage of CD3+ve and CD4+ve Foxp3-ve live cells within the tumour in each cohort
