# Supplementary material for: RIPK1‐mediated immunogenic cell death promotes anti‐tumour immunity against soft‐tissue sarcoma
Source: EMBO Mol Med. 2020 May 18;12(6):e10979. doi: 10.15252/emmm.201910979 (PMC7278545; doi:10.15252/emmm.201910979)
Supplement: Supplementary file 7 — Source Data for Figure 4 [file EMMM-12-e10979-s006.zip › Figure 4/Figure 4C.xlsx]

## Sheet: Sheet1
	Control				TNF/Mel				TNF/Mel/SM
CD3-ve CD161+ve	5.85	7.37	7.06	6.04	6.93	7.02	6.36		7.9	8.05	7.62
	Percentage of CD3+ve and CD161+ve live cells within the tumour in each cohort
