# Supplementary material for: RIPK1‐mediated immunogenic cell death promotes anti‐tumour immunity against soft‐tissue sarcoma
Source: EMBO Mol Med. 2020 May 18;12(6):e10979. doi: 10.15252/emmm.201910979 (PMC7278545; doi:10.15252/emmm.201910979)
Supplement: Supplementary file 7 — Source Data for Figure 4 [file EMMM-12-e10979-s006.zip › Figure 4/Figure 4H.xlsx]

## Sheet: Sheet1
	Control				TNF/Mel				TNF/Mel/SM
CD3+CD4+Foxp3+	4.28	4.24	4.6	4.36	4.13	4.66	2.79		7.91	8.99	7
	Percentage of CD3+ve and CD4+ve Foxp3+ve live cells within the tumour in each cohort
