# Supplementary material for: RIPK1‐mediated immunogenic cell death promotes anti‐tumour immunity against soft‐tissue sarcoma
Source: EMBO Mol Med. 2020 May 18;12(6):e10979. doi: 10.15252/emmm.201910979 (PMC7278545; doi:10.15252/emmm.201910979)
Supplement: Supplementary file 7 — Source Data for Figure 4 [file EMMM-12-e10979-s006.zip › Figure 4/Figure 4D.xlsx]

## Sheet: Sheet1
	Control				TNF/Mel				TNF/Mel/SM
GranzymeB NK cells	809	981	723	644	491	497	311		819	1049	826
	Mean fluorescence of GranzymeB in CD3+ve and CD161+ve live cells within the tumour in each cohort
