# Supplementary material for: RIPK1‐mediated immunogenic cell death promotes anti‐tumour immunity against soft‐tissue sarcoma
Source: EMBO Mol Med. 2020 May 18;12(6):e10979. doi: 10.15252/emmm.201910979 (PMC7278545; doi:10.15252/emmm.201910979)
Supplement: Supplementary file 7 — Source Data for Figure 4 [file EMMM-12-e10979-s006.zip › Figure 4/Figure 4E.xlsx]

## Sheet: Sheet1
	Control				TNF/Mel				TNF/Mel/SM
CD3+CD8+	22.6	24.2	23.1	24.1	24.7	27.8	27.1		43.7	31.6	44.9
	Percentage of CD3+ve and CD8+ve live cells within the tumour in each cohort
