# Supplementary material for: RIPK1‐mediated immunogenic cell death promotes anti‐tumour immunity against soft‐tissue sarcoma
Source: EMBO Mol Med. 2020 May 18;12(6):e10979. doi: 10.15252/emmm.201910979 (PMC7278545; doi:10.15252/emmm.201910979)
Supplement: Supplementary file 8 — Source Data for Figure 5 [file EMMM-12-e10979-s007.zip]

Archive with 14 entries (11 files):
- Figure 5/
- Figure 5/Figure 5A.xlsx
- __MACOSX/
- __MACOSX/Figure 5/
- __MACOSX/Figure 5/._Figure 5A.xlsx
- Figure 5/Figure 5D.xlsx
- __MACOSX/Figure 5/._Figure 5D.xlsx
- Figure 5/Figure 5E.xlsx
- __MACOSX/Figure 5/._Figure 5E.xlsx
- Figure 5/Figure 5B.xlsx
- __MACOSX/Figure 5/._Figure 5B.xlsx
- Figure 5/Figure 5C.xlsx
- __MACOSX/Figure 5/._Figure 5C.xlsx
- __MACOSX/._Figure 5
