# Supplementary material for: RIPK1‐mediated immunogenic cell death promotes anti‐tumour immunity against soft‐tissue sarcoma
Source: EMBO Mol Med. 2020 May 18;12(6):e10979. doi: 10.15252/emmm.201910979 (PMC7278545; doi:10.15252/emmm.201910979)
Supplement: Supplementary file 8 — Source Data for Figure 5 [file EMMM-12-e10979-s007.zip › Figure 5/Figure 5A.xlsx]

## Sheet: Sheet1
	Tumour volume per group
Day	ILP-Sham Isotype control						ILP-Sham anti-CTLA-4						ILP-Sham anti-PD-1						ILP-TNF/Mel/SM						ILP-TNF/Mel/SM+anti-CTLA-4						ILP-TNF/Mel/SM+anti-PD-1
0	0	0	0	0	0	0	0	0	0	0	0	0	0	0	0	0	0	0	0	0	0	0	0		0	0	0	0	0	0	0	0	0	0	0	0
5
	1065.6	715.5	932.9	741.6	764	1247.9	974.7	887.4	840.4	1093	862.4	650.3	629.9	627.3	780.4	848.7	370.9	494.8	917.2	1101.6	1101.6	782.4	1432.8		615	994.2	1520.9	984.2	814.6	457.7	915	1079.1	939.9	749.7	1000.8	1127.1
	4280	3464.9	2916	3536.5	3483.7	4610.9	1653.9	1478.1	2453.8	2419.2	2544	1418.8	2431.1	4953.1	4966.5	2757	1368.7	1191.5	849.1	732.1	585	813.8	1555.2		689.1	868.6	1430.8	1301.3	765.1	573.2	1054.7	876.1	1265.9	1470	1533	1568
10							3967	3716.5	4223.7	4520	4790.6	2466.9	4740.8			3935.9	2112	1568	561.8	681.5	324.5	1235.6	901.6		665.3	428.9	1012.1	790.1	408.7	540	585.8	556.7	708.5	793.2	530.6	655
Measurements are tumour volume per mm2 of each cohort
												4395.7					4975.2	4370.6	1335.1	1610.4	387.2	2710.3	836.4		62.5	213.2	292	566.6	396.9	1762.6	217.7	62.5	764	148.8	578.3	667
