# Supplementary material for: RIPK1‐mediated immunogenic cell death promotes anti‐tumour immunity against soft‐tissue sarcoma
Source: EMBO Mol Med. 2020 May 18;12(6):e10979. doi: 10.15252/emmm.201910979 (PMC7278545; doi:10.15252/emmm.201910979)
Supplement: Supplementary file 8 — Source Data for Figure 5 [file EMMM-12-e10979-s007.zip › Figure 5/Figure 5E.xlsx]

## Sheet: Sheet1
	ILP-TNF/Mel/SM			ILP-TNF/Mel/SM+anti-CTLA-4			ILP-TNF/Mel/SM+anti-PD-1
CD161 NK cells GranzymeB	819	1049	826	819	1049	826	861	1147	1785
	Mean fluorescence of Granzyme B of CD161 NK live cells within the tumour in each cohort
