# Supplementary material for: RIPK1‐mediated immunogenic cell death promotes anti‐tumour immunity against soft‐tissue sarcoma
Source: EMBO Mol Med. 2020 May 18;12(6):e10979. doi: 10.15252/emmm.201910979 (PMC7278545; doi:10.15252/emmm.201910979)
Supplement: Supplementary file 8 — Source Data for Figure 5 [file EMMM-12-e10979-s007.zip › Figure 5/Figure 5B.xlsx]

## Sheet: Sheet1
Values are calculated in Prism using the survival function to give percent survival in each cohort
Days	ILP-TNF/Mel/SM	ILP-TNF/Mel/SM+anti-PD-1	ILP-TNF/Mel/SM+anti-CTLA-4
15	1
15	1
22	1
15	1
17	1
24		1
29		1
17		1
24		1
20		1
22		1
27			1
22			1
22			1
24			1
24			1
15			1
24
22
15
15
22
22
Days	Isotype control ILP-Sham	anti-CTLA-4 ILP Sham
15
15
22
15
17
27
22
22
24
24
15
8	1
8	1
8	1
8	1
8	1
8	1
10		1
10		1
10		1
10		1
10		1
12		1
Days	PD-1 (J43) ILP Sham
9
9
9
11
13
11
13
13
11
11
11
13	1
11	1
9	1
9	1
11	1
13	1
13
