# Supplementary material for: RIPK1‐mediated immunogenic cell death promotes anti‐tumour immunity against soft‐tissue sarcoma
Source: EMBO Mol Med. 2020 May 18;12(6):e10979. doi: 10.15252/emmm.201910979 (PMC7278545; doi:10.15252/emmm.201910979)
Supplement: Supplementary file 8 — Source Data for Figure 5 [file EMMM-12-e10979-s007.zip › Figure 5/Figure 5C.xlsx]

## Sheet: Sheet1
	ILP-TNF/Mel/SM			ILP-TNF/Mel/SM+anti-CTLA-4			ILP-TNF/Mel/SM+anti-PD-1
CD3+CD4+Foxp3-	43.3	51.9	51.9	63.8	61.9	63.6	57.7	58	47.9
	Percentage of CD3+ve and CD4+ve Foxp3-ve live cells within the tumour in each cohort
