# Supplementary material for: RIPK1‐mediated immunogenic cell death promotes anti‐tumour immunity against soft‐tissue sarcoma
Source: EMBO Mol Med. 2020 May 18;12(6):e10979. doi: 10.15252/emmm.201910979 (PMC7278545; doi:10.15252/emmm.201910979)
Supplement: Supplementary file 9 — Source Data for Figure 6 [file EMMM-12-e10979-s008.zip]

Archive with 12 entries (9 files):
- Figure 6/
- Figure 6/Figure 6B.xlsx
- __MACOSX/
- __MACOSX/Figure 6/
- __MACOSX/Figure 6/._Figure 6B.xlsx
- Figure 6/Figure 6C.xlsx
- __MACOSX/Figure 6/._Figure 6C.xlsx
- Figure 6/Figure 6D.xlsx
- __MACOSX/Figure 6/._Figure 6D.xlsx
- Figure 6/Figure 6E.xlsx
- __MACOSX/Figure 6/._Figure 6E.xlsx
- __MACOSX/._Figure 6
