# Supplementary material for: RIPK1‐mediated immunogenic cell death promotes anti‐tumour immunity against soft‐tissue sarcoma
Source: EMBO Mol Med. 2020 May 18;12(6):e10979. doi: 10.15252/emmm.201910979 (PMC7278545; doi:10.15252/emmm.201910979)
Supplement: Supplementary file 9 — Source Data for Figure 6 [file EMMM-12-e10979-s008.zip › Figure 6/Figure 6B.xlsx]

## Sheet: Sheet1
Day (Tumour Volume)	ILP-TNF/Mel						ILP-TNF/Mel/SM
10	1338.6	964.8	1330.6	1039.5	1337.7	1202.9	322.8	156.8	328.5	113.4	207.8	62.5
Measurements are tumour volume per mm2 day 10 - resection for both cohorts
