# Supplementary material for: RIPK1‐mediated immunogenic cell death promotes anti‐tumour immunity against soft‐tissue sarcoma
Source: EMBO Mol Med. 2020 May 18;12(6):e10979. doi: 10.15252/emmm.201910979 (PMC7278545; doi:10.15252/emmm.201910979)
Supplement: Supplementary file 9 — Source Data for Figure 6 [file EMMM-12-e10979-s008.zip › Figure 6/Figure 6C.xlsx]

## Sheet: Sheet1
Day	ILP-TNF/Mel						ILP-TNF/Mel
0	0	0	0	0	0	0	0	0	0	0	0	0
5
	540.6	469.6	597.9	602.2	597.9	615	500.9	617.5	510.9	410.2	622.4	506.3
	1000.7	938.5	991.3	871.2	729	913.4	587.8	294.4	565	221.8	237.2	213.2
10 (Resection)	1338.6	964.8	1330.6	1039.5	1337.7	1202.9	322.8	156.8	328.5	113.4	207.8	62.5
	0	0	0	0	0	0	0	0	0	0	0	0
15	0	0	0	0	0	0	0	0	0	0	0	0
	0	0	0	0	0	0	0	0	0	0	0	0
20	0	0	0	0	0	0	0	0	0	0	0	0
	0	0	0	0	0	0	0	0	0	0	0	0
	0	0	0				0	0	0
25
	0	224.3	0	0	0	0	0	0	0	0	0	0
	0	536.5	0	0	0	0	0	0	0	0	0	0
30
				0	0	418.2				0	96.8	0
	0	550	0	0	0	491.9	0	0	0	0	114.9	0
35
	0	604.7	0	0	0	723.2	0	0	0	0	191.1	0
	0	1432.8	0	0	0	1875.3	0	0	0	0	473.8	0
40
	0	2098.9	0	0	0	4196.4	0	0	0	0	922.8	0
	0	3260.4	245.5	0	0		0	0	0	0		0
45	0		612.4	0	0		0	0	0	0		0
	0		694.6	0	0		0	0	0	0	1885.4	0
50	0			0	0		0	0	0	0	2131.9	0
	0			0	0		0	0	0	0		0
55	0		1501	0	0		0	0	0	0		0
	0		2040.7	0	0		0	0	0	0		0
60	0			0	0		0	0	0	0		0
Measurements are tumour volume per mm2
