# Supplementary material for: RIPK1‐mediated immunogenic cell death promotes anti‐tumour immunity against soft‐tissue sarcoma
Source: EMBO Mol Med. 2020 May 18;12(6):e10979. doi: 10.15252/emmm.201910979 (PMC7278545; doi:10.15252/emmm.201910979)
Supplement: Supplementary file 9 — Source Data for Figure 6 [file EMMM-12-e10979-s008.zip › Figure 6/Figure 6D.xlsx]

## Sheet: Sheet1
Day Post Rechallenge	ILP-TNF/Mel						ILP-TNF/Mel/SM
0	0			0	0		0	0	0	0		0
5
10	1427.5			742.63	916.218		779.76	149.916	183.298	583.159		1049.32
	3982.89			1309.77	1835.48		1084.01	613.836	444.36	1449.08		1627.39
				2176	3200		1819.96	1168.39	689.098	2851
15
				4151.5			2112.5	2137.5	864	3800
							3068.5	3748.5	1328.1
20
							4237.2		2283.6
									3994.8
25
Measurements are tumour volume per mm2
