# Supplementary material for: RIPK1‐mediated immunogenic cell death promotes anti‐tumour immunity against soft‐tissue sarcoma
Source: EMBO Mol Med. 2020 May 18;12(6):e10979. doi: 10.15252/emmm.201910979 (PMC7278545; doi:10.15252/emmm.201910979)
Supplement: Supplementary file 9 — Source Data for Figure 6 [file EMMM-12-e10979-s008.zip › Figure 6/Figure 6E.xlsx]

## Sheet: Sheet1
Day	ILP-TNF/Mel	ILP-TNF/Mel/SM
12	1
17	1
14	1
21		1
19		1
24		1
17		1
14		0
Values are calculated in Prism using the survival function to give percent survival in each cohort
